# Supplementary material for: SARS-CoV-2 Spike Does Not Possess Intrinsic Superantigen-like Inflammatory Activity
Source: Cells. 2022 Aug 15;11(16):2526. doi: 10.3390/cells11162526 (PMC9406418; doi:10.3390/cells11162526)
Supplement: Supplementary file 1 [file cells-11-02526-s001.zip]

Archive with 1 entries (1 files):
- cells-1872336-supplementary.pdf
